# Supplementary material for: Biocontrol of Biofilm Formation: Jamming of Sessile-Associated Rhizobial Communication by Rhodococcal Quorum-Quenching
Source: Int J Mol Sci. 2021 Jul 31;22(15):8241. doi: 10.3390/ijms22158241 (PMC8347015; doi:10.3390/ijms22158241)
Supplement: Supplementary file 1 [file ijms-22-08241-s001.zip]

Archive with 15 entries (14 files):
- Bourigaultetal-IJMS 2021-Figure S1..pdf
- Bourigaultetal-IJMS 2021-Figure S2..pdf
- Bourigaultetal-IJMS 2021-Figure S3..pdf
- Bourigaultetal-IJMS 2021-Figure S4..pdf
- Bourigaultetal-IJMS 2021-Figure S5..pdf
- Bourigaultetal-IJMS 2021-Figure S6..pdf
- Bourigaultetal-IJMS 2021-Table S1..pdf
- __MACOSX/
- __MACOSX/._Bourigaultetal-IJMS 2021-Figure S1..pdf
- __MACOSX/._Bourigaultetal-IJMS 2021-Figure S2..pdf
- __MACOSX/._Bourigaultetal-IJMS 2021-Figure S3..pdf
- __MACOSX/._Bourigaultetal-IJMS 2021-Figure S4..pdf
- __MACOSX/._Bourigaultetal-IJMS 2021-Figure S5..pdf
- __MACOSX/._Bourigaultetal-IJMS 2021-Figure S6..pdf
- __MACOSX/._Bourigaultetal-IJMS 2021-Table S1..pdf
